# Supplementary material for: A Conserved N-Terminal Di-Arginine Motif Stabilizes Plant DGAT1 and Modulates Lipid Droplet Organization
Source: Int J Mol Sci. 2025 Jul 31;26(15):7406. doi: 10.3390/ijms26157406 (PMC12347784; doi:10.3390/ijms26157406)
Supplement: Supplementary file 1 [file ijms-26-07406-s001.zip]

Archive with 1 entries (1 files):
- ijms-3714899-supplementary.pdf
